# Supplementary material for: Microglia drive diurnal variation in susceptibility to inflammatory blood-brain barrier breakdown
Source: JCI Insight. 2024 Nov 8;9(21):e180081. doi: 10.1172/jci.insight.180081 (PMC11601573; doi:10.1172/jci.insight.180081)
Supplement: Supporting data values [file jciinsight-9-180081-s279.xlsx]

## Sheet: Fig. 1C
Hippocampus					Cortex					Cerebellum
ZT1		ZT13			ZT1		ZT13			ZT1		ZT13
PBS	LPS	PBS	LPS		PBS	LPS	PBS	LPS		PBS	LPS	PBS	LPS
0.018759	0.029084	0.015667	0.039238		0.0018	0.003512	0.002579	0.007077		0.008505	0.015793	0.011602	0.025973
0.01965	0.035441	0.018387	0.050727		0.000992	0.00476	0.002487	0.007665		0.012132	0.01796	0.011659	0.026946
0.021305	0.025406	0.011699	0.049217		0.000759	0.002211	0.001194	0.008054		0.013171	0.014272	0.010694	0.02309
0.012575	0.038403	0.010095	0.05555		0.001362	0.002259	0.000896	0.007379		0.010636	0.021972	0.007447	0.020454
0.009367	0.020952		0.081942		0.001689	0.001056		0.010926		0.006574	0.01576		0.030059
	0.024346		0.021409			0.002531		0.005008			0.017437		0.022802
	0.024104		0.038185			0.005763		0.007544			0.021014		0.019936
	0.024626		0.031586			0.004244		0.005633			0.018431		0.019896
	0.026626		0.029241			0.00443		0.005627			0.020192		0.028206

## Sheet: Fig. 1E
Cortex
AM (ZT13)		PM (ZT1)
PBS	LPS	PBS	LPS
0.002087	0.005497	0.00198296	0.006354
0.001754	0.004343	0.00120384	0.006144
0.002128	0.003023	0.00120384	0.004696
	0.003492		0.006435

## Sheet: Fig. S1A
	L:D			D:L
Days post-shift	Mouse1	Mouse2		Mouse3	Mouse4	Mouse5	Mouse6
1	0.08	0.25		8.62	1.03	8.17	10.72
2	0.18	0.17		7.02	7.03	7.02	7.02
3	0.67	0.12		4.85	5.58	5.07	6.47
4	0.17	1.07		4.1	3.53	3.53	4.45
5	0.17	0.43		2.08	1.8	1.13	1.88
6	0.03	0.22		0	0.47	1.77	1.3
7	0.48	0.98		0.15	0.38	0.22	0.32

## Sheet: Fig. S1B
Cortex
AM (ZT13)		PM (ZT1)		PM (ZT13)
PBS	LPS	PBS	LPS	PBS	LPS
0.002087	0.005497	0.00198296	0.006354	0.002086	0.006493
0.001754	0.004343	0.00120384	0.006144	0.002155	0.0053
0.002128	0.003023	0.00120384	0.004696		0.005266
	0.003492		0.006435		0.005509

## Sheet: Fig. S1C
Cortex
CT1		CT13
PBS	LPS	PBS	LPS
0.001521	0.007239	0.000352	0.000605
0.001692	0.007372	0.001532	0.002622
0.002057	0.004897	0.001736	0.003581
0.000836	0.003117		0.00178
0.000929	0.001852		0.002985
0.001267	0.002404		0.011752
0.002105	0.001354		0.002469
	0.001727		0.006444
	0.001946		0.001325
			0.005715

## Sheet: Fig. 2B
Diameter (average per vessel)					Diameter (individual vessels)
ZT1		ZT13			ZT1		ZT13
PBS	LPS	PBS	LPS		PBS	LPS	PBS	LPS
3.73	3.91	4.18	5.27		2.965	4.221	4.551	4.494
3.47	4.72	4.24	5.12		3.693	3.918	3.679	4.091
3.38	4.86	3.99	5.46		3.473	4.207	3.173	3.538
					3.542	4.651	3.697	4.056
					3.097	4.385	4.683	3.294
					4.658	4.263	4.592	5.05
					3.813	3.175	4.452	3.486
					2.907	3.432	4.535	4.702
					3.648	4.532	4.784	5.229
					3.129	3.551	3.9	5.2
					3.814	4.889	3.711	5.377
					3.8	3.086	4.201	6.768
					4.815	4.016	3.575	6.848
					2.931	2.759	4.625	6.04
					3.438	4.66	3.556	5.316
					3.193	3.628	4.449	5.197
					3.99	3.432	3.697	6.463
					6.188	3.911	4.742	5.664
					3.874	4.55	4.003	5.547
					2.412	3.054	3.367	5.397
					3.189	5.204	4.614	7.084
					4.883	4.414	4.628	4.784
					3.158	3.6	5.02	4.292
					3.717	3.594	5.756	6.118
					5.449	3.102	4.922	6.08
					3.275	3.666	4.291	6.636
					3.142	3.707	3.819	5.993
					3.343	4.024	3.453	5.557
					3.878	3.647	6.595	5.66
					4.403			4.721
								4.612
					2.807	4.662	4.436	4.86
					3.884	4.738	3.335	5.597
					3.204	4.731	4.964	4.028
					2.62	5.136	3.286	6.01
					3.275	4.948	3.786	5.476
					3.787	4.187	3.765	4.667
					4.586	4.546	5.249	4.945
					3.502	3.906	3.544	4.949
					3.508	5.965	3.228	5.35
					3.733	4.473	3.543	4.659
					4.27	4.16	4.358	5.724
					3.426	5.061	4.092	5.363
					3.217	5.108	4.61	4.262
					3.759	5.028	4.044	5.586
					4.328	3.82	4.787	6.04
					2.79	3.909	3.416	7.769
					3.354	3.864	4.527	5.511
					3.802	6.209	4.046	4.726
					3.394	4.778	3.9	6.249
					3.201	4.845	4.015	3.552
					3.605	4.545	4.063	4.126
					3.327	4.871	6.195	5.723
					2.75	5.007	5.683	5.078
					2.685	4.113	5.558	6.083
					3.252	4.104	3.503	4.834
					3.666	4.669	4.038	5.041
					2.569	6.524	5.253	5.607
					3.111	4.173	3.812	4.448
					3.988	4.94	4.112	3.928
					4.653		4.703	3.272
							3.444
					5.139	5.137	3.165	5.357
					2.956	6.452	4.836	4.86
					2.16	4.022	3.048	3.853
					2.306	4.262	3.494	5.85
					3.389	3.54	3.704	3.999
					5.757	3.906	3.295	3.242
					2.467	4.308	3.388	6.501
					2.487	6.185	4.754	3.826
					3.851	5.749	3.47	3.919
					3.226	4.297	2.553	6.119
					2.592	4.878	3.858	6.141
					3.055	3.774	4.387	4.566
					3.256	5.208	3.75	6.621
					3.153	3.761	4.706	6.368
					3.252	6.346	4.431	5.112
					2.231	3.767	3.816	7.695
					2.489	4.537	4.438	4.947
					4.634	6.489	3.392	7.783
					3.555	5.423	3.801	5.088
					2.273	3.807	3.801	6.045
					3.006	4.517	3.811	5.84
					3.37	4.452	3.418	4.193
					2.724	4.718	3.106	4.283
					4.535	5.593	5.503	8.418
					2.522	5.517	4.052	3.668
					3.343	5.427	4.767	5.256
					3.554	5.871	4.955	6.907
					5.559	2.809	4.616	6.512
					3.986	4.271	6.105
					4.396	6.648	3.165
					3.633		3.345
							4.889

## Sheet: Fig. 2D
Tight Junction (average per vessel)					Tight Junction (individual vessels)
ZT1		ZT13			ZT1		ZT13
PBS	LPS	PBS	LPS		PBS	LPS	PBS	LPS
0.05	0.04	0.05	0.05		0.047047	0.073587	0.024097	0.043255
0.05	0.03	0.04	0.05		0.042369	0.085131	0.105753	0.073369
0.04	0.04	0.05	0.04		0.060255	0.017295	0.074321	0.126688
					0.027394	0.04847	0.022909	0.053978
					0.028466	0.024533	0.025465	0.084323
					0.012276	0.044038	0.012327	0.042475
					0.060966	0.015341	0.041909	0.045462
					0.040754	0.00797	0.054689	0.103103
					0.056026	0.011845	0.015214	0.01635
					0.054659	0.019696	0.045445	0.072292
					0.027146	0.044046	0.026405	0.022302
					0.038815	0.057698	0.056458	0.042218
					0.030793	0.065095	0.08118	0.049032
					0.020345	0.087876	0.027731	0.027941
					0.03035	0.054231	0.017199	0.015621
					0.085089	0.049098	0.034716	0.079875
					0.050727	0.031648	0.014444	0.047667
					0.018001	0.070148	0.159313	0.019189
					0.020914	0.121265	0.122943	0.042346
					0.035538	0.014458	0.046737	0.090163
					0.038813	0.009765	0.01279	0.034992
					0.059696	0.033328	0.053952	0.02012
					0.106814	0.048815	0.024117	0.010741
					0.065427	0.048355	0.084135	0.067719
					0.059469	0.052055	0.018924	0.020499
					0.115638	0.034971	0.034841	0.025061
					0.038474	0.055264	0.058894	0.028905
					0.039691	0.036673	0.038257	0.026096
					0.046636	0.022423	0.009849	0.042553
					0.055128		0.013146	0.01738
								0.009845
					0.058325	0.009982	0.004213	0.058265
					0.044237	0.033924	0.052943	0.040917
					0.119064	0.033863	0.046256	0.066253
					0.076672	0.022852	0.047612	0.060575
					0.083643	0.043293	0.01632	0.090207
					0.035047	0.009617	0.038849	0.046886
					0.022804	0.038824	0.015447	0.037186
					0.011659	0.032324	0.049672	0.056318
					0.101371	0.031628	0.006674	0.038509
					0.051993	0.032668	0.080916	0.060553
					0.036758	0.043709	0.024047	0.020195
					0.033824	0.036755	0.041667	0.026037
					0.085171	0.024969	0.037009	0.113279
					0.029286	0.024427	0.057202	0.083053
					0.010496	0.023484	0.034337	0.038866
					0.01625	0.005681	0.013999	0.037326
					0.012939	0.009895	0.024834	0.038981
					0.032857	0.025539	0.058419	0.024896
					0.044664	0.042371	0.011459	0.034632
					0.040291	0.010642	0.064846	0.056734
					0.062226	0.062113	0.063202	0.040117
					0.036191	0.070189	0.040829	0.0199
					0.072969	0.029	0.007957	0.100305
					0.103493	0.027784	0.113207	0.052602
					0.053876	0.010132	0.061325	0.061576
					0.135099	0.058951	0.045537	0.043651
					0.052216	0.040031	0.046659	0.028619
					0.017878	0.009452	0.075602	0.045712
					0.057	0.022501	0.030752	0.016636
					0.039181		0.037678	0.06589
					0.055778		0.017291
					0.049864	0.056589	0.059284	0.042824
					0.017417	0.027788	0.04181	0.020061
					0.02844	0.064815	0.056825	0.069454
					0.056284	0.008903	0.018764	0.018778
					0.020298	0.092975	0.016285	0.0469
					0.061549	0.037317	0.06396	0.088018
					0.062717	0.045423	0.045305	0.03847
					0.01914	0.047754	0.076717	0.081328
					0.028878	0.031904	0.0749	0.055345
					0.0135	0.039207	0.072968	0.025399
					0.046745	0.067289	0.085684	0.044489
					0.010107	0.045108	0.039464	0.049086
					0.087245	0.074954	0.028965	0.007275
					0.02156	0.090037	0.054477	0.047742
					0.009313	0.030088	0.04866	0.020675
					0.013833	0.010705	0.070505	0.054914
					0.078712	0.012695	0.100458	0.030344
					0.033197	0.032011	0.05487	0.053506
					0.045846	0.039965	0.044974	0.016427
					0.01469	0.013999	0.044974	0.030037
					0.03107	0.03944	0.05393	0.026902
					0.11868	0.026511	0.081927	0.018488
					0.123303	0.042451	0.088128	0.015991
					0.102035	0.039823	0.068529	0.022796
					0.049949	0.034911	0.031492	0.069332
					0.010152	0.041619	0.087032	0.042879
					0.081503	0.02421	0.037117	0.038162
					0.017072	0.023619	0.022547	0.02534
					0.023911	0.09743	0.03493
					0.035274	0.045806	0.021462
					0.055778		0.046178
							0.034474

## Sheet: Fig. 2F
%Vesiculated
ZT1		ZT13
PBS	LPS	PBS	LPS
63	45	47	61
57	48	48	63
61	67	47	75

## Sheet: Fig. 2G
Luminal Irregularity (average per vessel)					Luminal Irregularity (individual vessels)
ZT1		ZT13			ZT1		ZT13
PBS	LPS	PBS	LPS		PBS	LPS	PBS	LPS
2.465	2.857	1.6	3.68817		4.275	2.404	1.6	6.753
2.913	2.345	0.773169	3.0608		2.881	4.886		2.195
2.41529	3.06725	1.10628	3.30386		1.681	2.198		2.018
					1.973	2.014		4.357
					2.417	2.279		3.023
					1.64	3.361		3.783
					2.843
					1.708
					1.716
					3.424
					2.557
					4.298	1.572	2.264	2.271
					1.528	3.118	2.835	2.381
							4.106	1.529
							1.934	6.013
							1.514	3.11
					2.446	1.627	1.557	3.993
					2.236	4.75	2.55	3.51
					1.583	3.867	5.078	2.28
					2.473	2.557	1.781	5.135
					2.21	2.895	3.001	2.851
					3.907	2.352	1.811	3.372
					2.052	2.614		1.986
						3.876

## Sheet: Fig. S2B
Claudin-5
ZT13
PBS	LPS
2327.56	2608.56
1184.5	1573.96
3791.94

[truncated: 17 more sheets: Fig. 4A, Fig. 4B, Fig. 4C, Fig. S4A, Fig. S4B, Fig. 5C, Fig. 5D, Fig. 6A, Fig. 6C, Fig. 6D, Fig. 6E, Fig. 6F, Fig. S6A, Fig. S6B, Fig. S6C, Fig. S6D, Fig. S6E]
